# Supplementary material for: Three Year Follow-Up of Reduced Dose of Direct Oral Anticoagulants for Extended Treatment of Venous Thromboembolism: An Ambispective Cohort Study
Source: Diagnostics (Basel). 2025 Sep 8;15(17):2283. doi: 10.3390/diagnostics15172283 (PMC12428014; doi:10.3390/diagnostics15172283)
Supplement: Supplementary file 1 [file diagnostics-15-02283-s001.zip]

Archive with 1 entries (1 files):
- diagnostics-3806955-supplementary.pdf
